# Supplementary material for: Thermal, Mechanical and Biocompatibility Analyses of Photochemically Polymerized PEGDA250 for Photopolymerization-Based Manufacturing Processes
Source: Pharmaceutics. 2022 Mar 12;14(3):628. doi: 10.3390/pharmaceutics14030628 (PMC8951438; doi:10.3390/pharmaceutics14030628)
Supplement: Supplementary file 1 [file pharmaceutics-14-00628-s001.zip]

Archive with 1 entries (1 files):
- pharmaceutics-1567138-supplementary.pdf
